# Supplementary material for: Mitigation of infectious disease at school: targeted class closure vs school closure
Source: BMC Infect Dis. 2014 Dec 31;14:695. doi: 10.1186/s12879-014-0695-9 (PMC4297433; doi:10.1186/s12879-014-0695-9)
Supplement: Supplementary file 1 — Additional file 1: Temporal network data. This file contains the temporal network of contacts between the children and teachers used in the present study. The file contains a tab-separated list representing the active contacts during 20-second intervals of the data collection. Each line has the form “t i j Ci Cj”, where i and j are the anonymous IDs of the persons in contact, Ci and Cj are their classes, and the interval during which this contact was active is [ t - 20s, t ]. If multiple contacts are active in a given interval, you will see multiple lines starting with the same value of t. Time is measured in seconds. (TXT 3 MB) [file 12879_2014_695_MOESM1_ESM.txt]

31220	1558	1567	3B	3B
31220	1560	1570	3B	3B
31220	1567	1574	3B	3B
31220	1632	1818	4B	4B
31220	1632	1866	4B	4B
31220	1673	1698	1B	1B
31220	1819	1836	4B	4B
31220	1819	1866	4B	4B
31240	1558	1567	3B	3B
31240	1567	1574	3B	3B
31240	1632	1818	4B	4B
31240	1632	1866	4B	4B
31240	1673	1698	1B	1B
31240	1741	1820	3A	3A
31240	1809	1822	3A	3A
31240	1819	1836	4B	4B
31260	1558	1564	3B	3B
31260	1558	1567	3B	3B
31260	1560	1570	3B	3B
31260	1564	1567	3B	3B
31260	1564	1574	3B	3B
31260	1567	1574	3B	3B
31260	1632	1866	4B	4B
31260	1673	1698	1B	1B
31260	1741	1820	3A	3A
31260	1768	1783	1A	1A
31260	1802	1805	4B	4B
31260	1802	1831	4B	4B
31280	1503	1545	4A	4A
31280	1558	1564	3B	3B
31280	1558	1567	3B	3B
31280	1564	1567	3B	3B
31280	1564	1574	3B	3B
31280	1567	1574	3B	3B
31280	1632	1818	4B	4B
31280	1632	1819	4B	4B
31280	1632	1866	4B	4B
31280	1673	1698	1B	1B
31280	1757	1760	1A	1A
31280	1802	1805	4B	4B
31300	1459	1516	5A	5A
31300	1558	1567	3B	3B
31300	1567	1574	3B	3B
31300	1617	1641	2A	2A
31300	1632	1866	4B	4B
31300	1673	1698	1B	1B
31300	1757	1761	1A	1A
31300	1809	1822	3A	3A
31320	1452	1498	5A	5A
31320	1452	1520	5A	5A
31320	1468	1520	5A	5A
31320	1498	1520	5A	5A
31320	1502	1522	5A	5A
31320	1503	1539	4A	4A
31320	1617	1641	2A	2A
31320	1643	1648	2A	2A
31320	1673	1698	1B	1B
31320	1752	1778	1A	1A
31320	1761	1783	1A	1A
31320	1766	1770	1A	1A
31320	1767	1787	1A	1A
31320	1774	1778	1A	1A
31340	1452	1477	5A	5A
31340	1452	1483	5A	5A
31340	1452	1498	5A	5A
31340	1457	1468	5A	5A
31340	1457	1502	5A	5A
31340	1459	1483	5A	5A
31340	1459	1498	5A	5A
31340	1459	1520	5A	5A
31340	1468	1520	5A	5A
31340	1477	1498	5A	5A
31340	1479	1502	5A	5A
31340	1503	1539	4A	4A
31340	1558	1567	3B	3B
31340	1567	1574	3B	3B
31340	1606	1616	2A	2A
31340	1613	1628	2A	2A
31340	1617	1641	2A	2A
31340	1643	1648	2A	2A
31340	1673	1698	1B	1B
31340	1723	1809	3A	3A
31340	1723	1822	3A	3A
31340	1757	1783	1A	1A
31340	1757	1792	1A	1A
31340	1767	1787	1A	1A
31340	1809	1822	3A	3A
31360	1451	1493	5A	5A
31360	1451	1495	5A	5A
31360	1452	1458	5A	5A
31360	1452	1477	5A	5A
31360	1452	1498	5A	5A
31360	1452	1520	5A	5A
31360	1458	1461	5A	5A
31360	1458	1477	5A	5A
31360	1459	1483	5A	5A
31360	1459	1498	5A	5A
31360	1461	1493	5A	5A
31360	1461	1495	5A	5A
31360	1477	1520	5A	5A
31360	1483	1498	5A	5A
31360	1483	1520	5A	5A
31360	1493	1495	5A	5A
31360	1498	1520	5A	5A
31360	1503	1539	4A	4A
31360	1560	1570	3B	3B
31360	1606	1616	2A	2A
31360	1617	1641	2A	2A
31360	1632	1818	4B	4B
31360	1673	1698	1B	1B
31360	1723	1822	3A	3A
31360	1767	1787	1A	1A
31360	1802	1835	4B	4B
31380	1452	1458	5A	5A
31380	1452	1477	5A	5A
31380	1452	1522	5A	5A
31380	1453	1457	5A	5A
31380	1458	1461	5A	5A
31380	1458	1477	5A	5A
31380	1458	1502	5A	5A
31380	1459	1498	5A	5A
31380	1459	1520	5A	5A
31380	1461	1502	5A	5A
31380	1468	1522	5A	5A
31380	1477	1522	5A	5A
31380	1479	1495	5A	5A
31380	1498	1520	5A	5A
31380	1558	1564	3B	3B
31380	1560	1570	3B	3B
31380	1564	1567	3B	3B
31380	1564	1574	3B	3B
31380	1567	1574	3B	3B
31380	1632	1818	4B	4B
31380	1643	1648	2A	2A
31380	1673	1698	1B	1B
31380	1711	1759	1A	1A
31380	1723	1822	3A	3A
31380	1741	1782	3A	3A
31380	1741	1801	3A	3A
31380	1757	1792	1A	1A
31380	1766	1772	1A	1A
31380	1767	1787	1A	1A
31380	1774	1775	1A	1A
31380	1802	1805	4B	4B
31380	1802	1831	4B	4B
31380	1805	1831	4B	4B
31400	1452	1477	5A	5A
31400	1452	1498	5A	5A
31400	1452	1520	5A	5A
31400	1453	1502	5A	5A
31400	1453	1522	5A	5A
31400	1459	1498	5A	5A
31400	1477	1520	5A	5A
31400	1498	1520	5A	5A
31400	1503	1539	4A	4A
31400	1516	1522	5A	5A
31400	1558	1564	3B	3B
31400	1562	1570	3B	3B
31400	1564	1574	3B	3B
31400	1606	1616	2A	2A
31400	1613	1616	2A	2A
31400	1617	1641	2A	2A
31400	1632	1818	4B	4B
31400	1632	1866	4B	4B
31400	1643	1648	2A	2A
31400	1673	1698	1B	1B
31400	1711	1759	1A	1A
31400	1723	1822	3A	3A
31400	1748	1822	3A	3A
31400	1757	1792	1A	1A
31400	1767	1787	1A	1A
31400	1774	1775	1A	1A
31420	1452	1459	5A	5A
31420	1452	1477	5A	5A
31420	1453	1493	5A	5A
31420	1457	1468	5A	5A
31420	1457	1522	5A	5A
31420	1459	1498	5A	5A
31420	1459	1520	5A	5A
31420	1461	1479	5A	5A
31420	1468	1516	5A	5A
31420	1468	1522	5A	5A
31420	1493	1502	5A	5A
31420	1498	1520	5A	5A
31420	1558	1564	3B	3B
31420	1564	1574	3B	3B
31420	1613	1616	2A	2A
31420	1617	1911	2A	2A
31420	1632	1818	4B	4B
31420	1643	1648	2A	2A
31420	1673	1698	1B	1B
31420	1766	1772	1A	1A
31420	1774	1775	1A	1A
31420	1802	1805	4B	4B
31440	1452	1477	5A	5A
31440	1452	1520	5A	5A
31440	1453	1457	5A	5A
31440	1453	1493	5A	5A
31440	1459	1498	5A	5A
31440	1461	1479	5A	5A
31440	1468	1502	5A	5A
31440	1468	1522	5A	5A
31440	1477	1483	5A	5A
31440	1483	1520	5A	5A
31440	1493	1502	5A	5A
31440	1498	1520	5A	5A
31440	1503	1539	4A	4A
31440	1558	1564	3B	3B
31440	1560	1570	3B	3B
31440	1564	1574	3B	3B
31440	1603	1643	2A	2A
31440	1617	1641	2A	2A
31440	1632	1818	4B	4B
31440	1632	1866	4B	4B
31440	1643	1648	2A	2A
31440	1673	1698	1B	1B
31440	1766	1772	1A	1A
31440	1774	1775	1A	1A
31460	1452	1477	5A	5A
31460	1452	1520	5A	5A
31460	1459	1498	5A	5A
31460	1498	1520	5A	5A
31460	1501	1502	5A	5A
31460	1503	1545	4A	4A
31460	1613	1616	2A	2A
31460	1643	1648	2A	2A
31460	1673	1698	1B	1B
31460	1711	1759	1A	1A
31460	1766	1772	1A	1A
31460	1767	1787	1A	1A
31460	1774	1775	1A	1A
31460	1802	1805	4B	4B
31460	1819	1836	4B	4B
31460	1835	1857	4B	4B
31460	1836	1866	4B	4B
31480	1452	1458	5A	5A
31480	1452	1520	5A	5A
31480	1458	1493	5A	5A
31480	1459	1498	5A	5A
31480	1483	1520	5A	5A
31480	1498	1520	5A	5A
31480	1632	1818	4B	4B
31480	1632	1866	4B	4B
31480	1673	1698	1B	1B
31480	1723	1822	3A	3A
31480	1766	1772	1A	1A
31480	1767	1787	1A	1A
31480	1774	1775	1A	1A
31480	1805	1831	4B	4B
31480	1819	1866	4B	4B
31480	1831	1866	4B	4B
31500	1452	1458	5A	5A
31500	1452	1477	5A	5A
31500	1453	1458	5A	5A
31500	1453	1520	5A	5A
31500	1458	1477	5A	5A
31500	1461	1516	5A	5A
31500	1468	1502	5A	5A
31500	1560	1570	3B	3B
31500	1606	1616	2A	2A
31500	1609	1911	2A	2A
31500	1632	1818	4B	4B
31500	1673	1698	1B	1B
31500	1774	1775	1A	1A
31520	1439	1486	5B	5B
31520	1453	1493	5A	5A
31520	1503	1539	4A	4A
31520	1560	1594	3B	3B
31520	1673	1698	1B	1B
31520	1698	1745	1B	Teachers
31520	1711	1752	1A	1A
31520	1723	1809	3A	3A
31520	1723	1822	3A	3A
31520	1757	1792	1A	1A
31520	1774	1775	1A	1A
31520	1802	1805	4B	4B
31520	1809	1822	3A	3A
31540	1428	1471	5B	5B
31540	1428	1563	5B	5B
31540	1428	1592	5B	5B
31540	1458	1477	5A	5A
31540	1603	1613	2A	2A
31540	1625	1628	2A	2A
31540	1757	1792	1A	1A
31540	1774	1775	1A	1A
31540	1805	1847	4B	4B
31560	1430	1482	5B	5B
31560	1558	1564	3B	3B
31560	1558	1567	3B	3B
31560	1564	1567	3B	3B
31560	1564	1574	3B	3B
31560	1567	1574	3B	3B
31560	1617	1641	2A	2A
31560	1723	1822	3A	3A
31560	1757	1792	1A	1A
31560	1767	1787	1A	1A
31560	1774	1775	1A	1A
31560	1809	1822	3A	3A
31560	1818	1866	4B	4B
31580	1428	1451	5B	5A
31580	1430	1435	5B	5B
31580	1430	1489	5B	5B
31580	1558	1567	3B	3B
31580	1567	1574	3B	3B
31580	1585	1824	5B	Teachers
31580	1617	1641	2A	2A
31580	1625	1628	2A	2A
31580	1630	1821	4B	4B
31580	1757	1792	1A	1A
31580	1774	1775	1A	1A
31580	1803	1821	4B	4B
31600	1427	1465	5B	5B
31600	1431	1465	5B	5B
31600	1465	1585	5B	5B
31600	1477	1578	5A	5B
31600	1558	1564	3B	3B
31600	1558	1567	3B	3B
31600	1564	1567	3B	3B
31600	1564	1574	3B	3B
31600	1567	1574	3B	3B
31600	1567	1594	3B	3B
31600	1606	1616	2A	2A
31600	1632	1805	4B	4B
31600	1697	1765	1B	1B
31600	1711	1752	1A	1A
31600	1757	1792	1A	1A
31600	1774	1775	1A	1A
31600	1805	1866	4B	4B
31600	1835	1836	4B	4B
31620	1426	1471	5B	5B
31620	1427	1429	5B	5B
31620	1477	1578	5A	5B
31620	1625	1852	2A	Teachers
31620	1697	1765	1B	1B
31620	1711	1759	1A	1A
31620	1723	1822	3A	3A
31620	1757	1792	1A	1A
31620	1774	1775	1A	1A
31640	1558	1564	3B	3B
31640	1564	1567	3B	3B
31640	1564	1574	3B	3B
31640	1567	1574	3B	3B
31640	1603	1643	2A	2A
31640	1604	1913	2A	2A
31640	1606	1616	2A	2A
31640	1613	1902	2A	2A
31640	1617	1919	2A	2A
31640	1630	1803	4B	4B
31640	1630	1888	4B	4B
31640	1641	1919	2A	2A
31640	1643	1648	2A	2A
31640	1697	1765	1B	1B
31640	1723	1822	3A	3A
31640	1757	1792	1A	1A
31640	1774	1775	1A	1A
31640	1852	1902	Teachers	2A
31640	1911	1916	2A	2A
31640	1913	1922	2A	2A
31660	1426	1471	5B	5B
31660	1458	1477	5A	5A
31660	1458	1489	5A	5B
31660	1458	1493	5A	5A
31660	1458	1578	5A	5B
31660	1477	1578	5A	5B
31660	1558	1564	3B	3B
31660	1558	1567	3B	3B
31660	1564	1567	3B	3B
31660	1564	1574	3B	3B
31660	1567	1574	3B	3B
31660	1603	1643	2A	2A
31660	1603	1922	2A	2A
31660	1609	1917	2A	2A
31660	1617	1641	2A	2A
31660	1625	1628	2A	2A
31660	1625	1902	2A	2A
31660	1632	1895	4B	4B
31660	1643	1913	2A	2A
31660	1643	1922	2A	2A
31660	1723	1822	3A	3A
31660	1757	1792	1A	1A
31660	1774	1775	1A	1A
31660	1807	1880	4B	4B
31660	1818	1895	4B	4B
31660	1821	1885	4B	4B
31660	1885	1895	4B	4B
31660	1911	1916	2A	2A
31660	1913	1922	2A	2A
31680	1426	1471	5B	5B
31680	1458	1477	5A	5A
31680	1498	1520	5A	5A
31680	1558	1564	3B	3B
31680	1564	1574	3B	3B
31680	1606	1616	2A	2A
31680	1609	1917	2A	2A
31680	1625	1628	2A	2A
31680	1714	1763	3A	3A
31680	1723	1822	3A	3A
31680	1741	1820	3A	3A
31680	1757	1792	1A	1A
31680	1774	1775	1A	1A
31680	1831	1888	4B	4B
31700	1426	1471	5B	5B
31700	1477	1578	5A	5B
31700	1558	1564	3B	3B
31700	1558	1567	3B	3B
31700	1560	1594	3B	3B
31700	1564	1567	3B	3B
31700	1564	1574	3B	3B
31700	1567	1574	3B	3B
31700	1609	1917	2A	2A
31700	1625	1628	2A	2A
31700	1695	1920	1B	1B
31700	1697	1765	1B	1B
31700	1757	1792	1A	1A
31700	1774	1775	1A	1A
31700	1831	1888	4B	4B
31700	1888	1892	4B	4B
31720	1426	1471	5B	5B
31720	1477	1578	5A	5B
31720	1500	1539	4A	4A
31720	1625	1902	2A	2A
31720	1632	1819	4B	4B
31720	1663	1698	1B	1B
31720	1684	1698	1B	1B
31720	1698	1920	1B	1B
31720	1723	1809	3A	3A
31720	1757	1792	1A	1A
31720	1774	1775	1A	1A
31720	1809	1822	3A	3A
31720	1831	1888	4B	4B
31740	1426	1471	5B	5B
31740	1545	1548	4A	4A
31740	1545	1549	4A	4A
31740	1545	1815	4A	4A
31740	1548	1549	4A	4A
31740	1548	1815	4A	4A
31740	1625	1628	2A	2A
31740	1663	1684	1B	1B
31740	1663	1698	1B	1B
31740	1682	1687	1B	1B
31740	1723	1822	3A	3A
31740	1757	1792	1A	1A
31740	1774	1775	1A	1A
31740	1831	1888	4B	4B
31760	1426	1471	5B	5B
31760	1458	1578	5A	5B
31760	1545	1653	4A	Teachers
31760	1613	1907	2A	2A
31760	1625	1628	2A	2A
31760	1656	1670	1B	1B
31760	1656	1681	1B	1B
31760	1666	1674	1B	1B
31760	1670	1674	1B	1B
31760	1681	1745	1B	Teachers
31760	1684	1698	1B	1B
31760	1757	1792	1A	1A
31760	1774	1775	1A	1A
31760	1802	1803	4B	4B
31760	1831	1888	4B	4B
31780	1426	1471	5B	5B
31780	1500	1705	4A	4A
31780	1503	1524	4A	4A
31780	1560	1594	3B	3B
31780	1606	1616	2A	2A
31780	1613	1907	2A	2A
31780	1617	1641	2A	2A
31780	1625	1628	2A	2A
31780	1656	1675	1B	1B
31780	1663	1698	1B	1B
31780	1680	1908	1B	1B
31780	1711	1752	1A	1A
31780	1723	1822	3A	3A
31780	1757	1792	1A	1A
31780	1774	1775	1A	1A
31780	1831	1888	4B	4B
31780	1911	1916	2A	2A
31780	1913	1922	2A	2A
31800	1426	1471	5B	5B
31800	1504	1653	4A	Teachers
31800	1539	1705	4A	4A
31800	1539	1837	4A	4A
31800	1560	1594	3B	3B
31800	1606	1616	2A	2A
31800	1661	1695	1B	1B
31800	1666	1696	1B	1B
31800	1682	1920	1B	1B
31800	1688	1745	1B	Teachers
31800	1705	1837	4A	4A
31800	1714	1763	3A	3A
31800	1714	1843	3A	3A
31800	1723	1822	3A	3A
31800	1757	1792	1A	1A
31800	1774	1775	1A	1A
31800	1807	1880	4B	4B
31800	1809	1822	3A	3A
31800	1852	1902	Teachers	2A
31820	1426	1471	5B	5B
31820	1532	1549	4A	4A
31820	1532	1815	4A	4A
31820	1539	1705	4A	4A
31820	1539	1837	4A	4A
31820	1617	1641	2A	2A
31820	1617	1917	2A	2A
31820	1641	1919	2A	2A
31820	1661	1695	1B	1B
31820	1666	1696	1B	1B
31820	1688	1745	1B	Teachers
31820	1711	1759	1A	1A
31820	1757	1792	1A	1A
31820	1774	1775	1A	1A
31820	1911	1916	2A	2A
31840	1426	1471	5B	5B
31840	1532	1815	4A	4A
31840	1545	1837	4A	4A
31840	1606	1613	2A	2A
31840	1606	1616	2A	2A
31840	1661	1695	1B	1B
31840	1711	1752	1A	1A
31840	1723	1809	3A	3A
31840	1757	1792	1A	1A
31840	1774	1775	1A	1A
31840	1809	1822	3A	3A
31860	1426	1471	5B	5B
31860	1533	1653	4A	Teachers
31860	1723	1822	3A	3A
31860	1757	1792	1A	1A
31860	1774	1775	1A	1A
31860	1911	1916	2A	2A
31880	1426	1471	5B	5B
31880	1525	1548	4A	4A
31880	1533	1549	4A	4A
31880	1545	1837	4A	4A
31880	1558	1564	3B	3B
31880	1558	1567	3B	3B
31880	1564	1567	3B	3B
31880	1564	1574	3B	3B
31880	1567	1574	3B	3B
31880	1617	1641	2A	2A
31880	1682	1920	1B	1B
31880	1711	1752	1A	1A
31880	1723	1822	3A	3A
31880	1757	1792	1A	1A
31880	1774	1775	1A	1A
31880	1805	1819	4B	4B
31880	1805	1865	4B	4B
31880	1911	1916	2A	2A
31900	1426	1471	5B	5B
31900	1525	1548	4A	4A
31900	1545	1837	4A	4A
31900	1617	1641	2A	2A
31900	1653	1815	Teachers	4A
31900	1661	1695	1B	1B
31900	1663	1698	1B	1B
31900	1663	1920	1B	1B
31900	1723	1822	3A	3A
31900	1757	1792	1A	1A
31900	1774	1775	1A	1A
31920	1426	1471	5B	5B
31920	1504	1815	4A	4A
31920	1558	1567	3B	3B
31920	1567	1574	3B	3B
31920	1609	1917	2A	2A
31920	1617	1641	2A	2A
31920	1663	1698	1B	1B
31920	1714	1763	3A	3A
31920	1757	1792	1A	1A
31920	1774	1775	1A	1A
31940	1426	1471	5B	5B
31940	1439	1480	5B	5B
31940	1453	1457	5A	5A
31940	1504	1653	4A	Teachers
31940	1504	1815	4A	4A
31940	1558	1564	3B	3B
31940	1558	1567	3B	3B
31940	1564	1567	3B	3B
31940	1564	1574	3B	3B
31940	1567	1574	3B	3B
31940	1606	1906	2A	2A
31940	1617	1641	2A	2A
31940	1625	1628	2A	2A
31940	1649	1906	2A	2A
31940	1663	1745	1B	Teachers
31940	1680	1908	1B	1B
31940	1698	1745	1B	Teachers
31940	1711	1759	1A	1A
31940	1741	1820	3A	3A
31940	1757	1761	1A	1A
31940	1757	1783	1A	1A
31940	1766	1770	1A	1A
31940	1774	1775	1A	1A
31940	1911	1916	2A	2A
31960	1426	1471	5B	5B
31960	1504	1815	4A	4A
31960	1558	1564	3B	3B
31960	1564	1574	3B	3B
31960	1606	1625	2A	2A
31960	1625	1628	2A	2A
31960	1625	1902	2A	2A
31960	1649	1906	2A	2A
31960	1682	1920	1B	1B
31960	1711	1759	1A	1A
31960	1714	1763	3A	3A
31960	1723	1822	3A	3A
31960	1761	1783	1A	1A
31960	1766	1772	1A	1A
31960	1768	1783	1A	1A
31960	1772	1774	1A	1A
31980	1426	1471	5B	5B
31980	1504	1546	4A	4A
31980	1504	1815	4A	4A
31980	1545	1837	4A	4A
31980	1558	1564	3B	3B
31980	1564	1574	3B	3B
31980	1603	1648	2A	2A
31980	1604	1852	2A	Teachers
31980	1625	1628	2A	2A
31980	1625	1902	2A	2A
31980	1663	1665	1B	1B
31980	1666	1695	1B	1B
31980	1666	1696	1B	1B
31980	1680	1908	1B	1B
31980	1680	1912	1B	1B
31980	1711	1759	1A	1A
31980	1723	1822	3A	3A
31980	1852	1911	Teachers	2A
31980	1907	1913	2A	2A
31980	1916	1917	2A	2A
32000	1426	1471	5B	5B
32000	1504	1815	4A	4A
32000	1545	1837	4A	4A
32000	1558	1564	3B	3B
32000	1558	1567	3B	3B
32000	1560	1594	3B	3B
32000	1564	1567	3B	3B
32000	1564	1574	3B	3B
32000	1567	1574	3B	3B
32000	1603	1606	2A	2A
32000	1603	1648	2A	2A
32000	1606	1922	2A	2A
32000	1609	1852	2A	Teachers
32000	1609	1902	2A	2A
32000	1617	1641	2A	2A
32000	1617	1919	2A	2A
32000	1625	1628	2A	2A
32000	1661	1695	1B	1B
32000	1680	1908	1B	1B
32000	1711	1759	1A	1A
32000	1714	1763	3A	3A
32000	1723	1822	3A	3A
32000	1809	1822	3A	3A
32000	1831	1865	4B	4B
32000	1852	1902	Teachers	2A
32000	1852	1917	Teachers	2A
32020	1426	1471	5B	5B
32020	1504	1815	4A	4A
32020	1546	1653	4A	Teachers
32020	1546	1815	4A	4A
32020	1558	1564	3B	3B
32020	1564	1574	3B	3B
32020	1606	1648	2A	2A
32020	1609	1852	2A	Teachers
32020	1617	1641	2A	2A
32020	1628	1902	2A	2A
32020	1643	1922	2A	2A
32020	1661	1695	1B	1B
32020	1711	1767	1A	1A
32020	1723	1822	3A	3A
32020	1757	1792	1A	1A
32020	1770	1772	1A	1A
32020	1770	1774	1A	1A
32020	1852	1917	Teachers	2A
32020	1907	1913	2A	2A
32020	1907	1919	2A	2A
32020	1913	1919	2A	2A
32020	1913	1922	2A	2A
32040	1426	1471	5B	5B
32040	1486	1489	5B	5B
32040	1504	1653	4A	Teachers
32040	1504	1837	4A	4A
32040	1548	1705	4A	4A
32040	1558	1564	3B	3B
32040	1564	1574	3B	3B
32040	1603	1648	2A	2A
32040	1606	1648	2A	2A
32040	1613	1625	2A	2A
32040	1613	1628	2A	2A
32040	1613	1902	2A	2A
32040	1617	1641	2A	2A
32040	1617	1919	2A	2A
32040	1625	1902	2A	2A
32040	1625	1911	2A	2A
32040	1628	1902	2A	2A
32040	1641	1916	2A	2A
32040	1661	1695	1B	1B
32040	1663	1745	1B	Teachers
32040	1665	1745	1B	Teachers
32040	1723	1822	3A	3A
32040	1757	1792	1A	1A
32040	1767	1787	1A	1A
32040	1907	1919	2A	2A
32060	1426	1486	5B	5B
32060	1429	1431	5B	5B
32060	1435	1475	5B	5B
32060	1439	1489	5B	5B
32060	1451	1501	5A	5A
32060	1458	1461	5A	5A
32060	1458	1489	5A	5B
32060	1468	1471	5A	5B
32060	1468	1516	5A	5A
32060	1486	1578	5B	5B
32060	1498	1520	5A	5A
32060	1525	1545	4A	4A
32060	1545	1705	4A	4A
32060	1548	1705	4A	4A
32060	1558	1564	3B	3B
32060	1558	1567	3B	3B
32060	1564	1567	3B	3B
32060	1564	1574	3B	3B
32060	1603	1913	2A	2A
32060	1609	1917	2A	2A
32060	1617	1641	2A	2A
32060	1617	1919	2A	2A
32060	1643	1922	2A	2A
32060	1648	1911	2A	2A
32060	1653	1824	Teachers	Teachers
32060	1653	1837	Teachers	4A
32060	1661	1695	1B	1B
32060	1711	1759	1A	1A
32060	1741	1782	3A	3A
32060	1741	1800	3A	3A
32060	1757	1792	1A	1A
32060	1907	1919	2A	2A
32080	1426	1471	5B	5B
32080	1427	1486	5B	5B
32080	1428	1459	5B	5A
32080	1428	1495	5B	5A
32080	1428	1498	5B	5A
32080	1428	1520	5B	5A
32080	1430	1434	5B	5B
32080	1430	1471	5B	5B
32080	1431	1435	5B	5B
32080	1431	1465	5B	5B
32080	1434	1435	5B	5B
32080	1434	1457	5B	5A
32080	1434	1475	5B	5B
32080	1435	1475	5B	5B
32080	1435	1502	5B	5A
32080	1451	1592	5A	5B
32080	1452	1471	5A	5B
32080	1452	1592	5A	5B
32080	1453	1468	5A	5A
32080	1457	1522	5A	5A
32080	1459	1498	5A	5A
32080	1459	1585	5A	5B
32080	1471	1592	5B	5B
32080	1489	1563	5B	5B
32080	1495	1520	5A	5A
32080	1495	1585	5A	5B
32080	1498	1520	5A	5A
32080	1501	1592	5A	5B
32080	1532	1538	4A	4A
32080	1533	1653	4A	Teachers
32080	1545	1705	4A	4A
32080	1558	1564	3B	3B
32080	1564	1574	3B	3B
32080	1604	1641	2A	2A
32080	1609	1917	2A	2A
32080	1617	1641	2A	2A
32080	1625	1902	2A	2A
32080	1641	1916	2A	2A
32080	1643	1922	2A	2A
32080	1653	1824	Teachers	Teachers
32080	1661	1695	1B	1B
32080	1663	1665	1B	1B
32080	1663	1698	1B	1B
32080	1673	1682	1B	1B
32080	1714	1859	3A	3A
32080	1727	1735	3B	3B
32080	1772	1774	1A	1A
32080	1795	1909	3A	3A
32080	1907	1919	2A	2A
32080	1911	1917	2A	2A
32100	1426	1441	5B	5B
32100	1426	1498	5B	5A
32100	1428	1495	5B	5A
32100	1428	1520	5B	5A
32100	1430	1471	5B	5B
32100	1431	1465	5B	5B
32100	1434	1457	5B	5A
32100	1451	1471	5A	5B
32100	1452	1563	5A	5B
32100	1452	1824	5A	Teachers
32100	1468	1477	5A	5A
32100	1468	1522	5A	5A
32100	1482	1493	5B	5A
32100	1489	1563	5B	5B
32100	1489	1824	5B	Teachers
32100	1516	1578	5A	5B
32100	1522	1585	5A	5B
32100	1549	1653	4A	Teachers
32100	1558	1564	3B	3B
32100	1564	1574	3B	3B
32100	1603	1606	2A	2A
32100	1603	1648	2A	2A
32100	1603	1911	2A	2A
32100	1613	1628	2A	2A
32100	1617	1641	2A	2A
32100	1617	1852	2A	Teachers
32100	1617	1916	2A	2A
32100	1625	1902	2A	2A
32100	1643	1922	2A	2A
32100	1661	1695	1B	1B
32100	1663	1665	1B	1B
32100	1663	1920	1B	1B
32100	1666	1688	1B	1B
32100	1675	1688	1B	1B
32100	1688	1695	1B	1B
32100	1711	1759	1A	1A
32100	1746	1820	Teachers	3A
32100	1757	1792	1A	1A
32100	1767	1787	1A	1A
32100	1820	1838	3A	3A
32100	1907	1919	2A	2A
32100	1907	1922	2A	2A
32120	1426	1486	5B	5B
32120	1426	1592	5B	5B
32120	1431	1465	5B	5B
32120	1437	1457	5B	5A
32120	1443	1502	5B	5A
32120	1451	1452	5A	5A
32120	1451	1563	5A	5B
32120	1452	1486	5A	5B
32120	1452	1592	5A	5B
32120	1459	1578	5A	5B
32120	1482	1493	5B	5A
32120	1498	1520	5A	5A
32120	1498	1563	5A	5B
32120	1500	1539	4A	4A
32120	1502	1578	5A	5B
32120	1503	1524	4A	4A
32120	1516	1578	5A	5B
32120	1520	1592	5A	5B
32120	1525	1815	4A	4A
32120	1558	1564	3B	3B
32120	1564	1574	3B	3B
32120	1604	1907	2A	2A
32120	1606	1916	2A	2A
32120	1613	1616	2A	2A
32120	1625	1911	2A	2A
32120	1666	1695	1B	1B
32120	1666	1696	1B	1B
32120	1675	1688	1B	1B
32120	1698	1745	1B	Teachers
32120	1746	1780	Teachers	3A
32120	1766	1770	1A	1A
32120	1782	1801	3A	3A
32140	1439	1471	5B	5B
32140	1451	1563	5A	5B
32140	1451	1824	5A	Teachers
32140	1452	1495	5A	5A
32140	1452	1498	5A	5A
32140	1452	1824	5A	Teachers
32140	1459	1486	5A	5B
32140	1459	1520	5A	5A
32140	1486	1578	5B	5B
32140	1495	1498	5A	5A
32140	1495	1592	5A	5B
32140	1504	1548	4A	4A
32140	1558	1564	3B	3B
32140	1558	1567	3B	3B
32140	1564	1567	3B	3B
32140	1564	1574	3B	3B
32140	1567	1574	3B	3B
32140	1609	1917	2A	2A
32140	1628	1916	2A	2A
32140	1663	1665	1B	1B
32140	1663	1698	1B	1B
32140	1666	1695	1B	1B
32140	1666	1696	1B	1B
32140	1711	1787	1A	1A
32140	1714	1795	3A	3A
32140	1722	1748	3A	3A
32140	1737	1909	3A	3A
32140	1738	1780	3A	3A
32140	1748	1801	3A	3A
32140	1782	1801	3A	3A
32140	1902	1916	2A	2A
32160	1426	1437	5B	5B
32160	1426	1502	5B	5A
32160	1443	1502	5B	5A
32160	1452	1498	5A	5A
32160	1452	1824	5A	Teachers
32160	1459	1520	5A	5A
32160	1498	1592	5A	5B
32160	1498	1824	5A	Teachers
32160	1545	1837	4A	4A
32160	1558	1564	3B	3B
32160	1560	1579	3B	3B
32160	1564	1574	3B	3B
32160	1606	1625	2A	2A
32160	1617	1917	2A	2A
32160	1628	1902	2A	2A
32160	1628	1916	2A	2A
32160	1643	1852	2A	Teachers
32160	1663	1665	1B	1B
32160	1663	1698	1B	1B
32160	1663	1920	1B	1B
32160	1682	1920	1B	1B
32160	1711	1759	1A	1A
32160	1738	1780	3A	3A
32160	1746	1748	Teachers	3A
32160	1774	1775	1A	1A
32160	1821	1866	4B	4B
32160	1880	1895	4B	4B
32160	1902	1916	2A	2A
32160	1917	1919	2A	2A
32180	1426	1585	5B	5B
32180	1437	1520	5B	5A
32180	1439	1471	5B	5B
32180	1441	1443	5B	5B
32180	1441	1486	5B	5B
32180	1441	1511	5B	5A
32180	1441	1824	5B	Teachers
32180	1443	1502	5B	5A
32180	1452	1498	5A	5A
32180	1452	1592	5A	5B
32180	1459	1471	5A	5B
32180	1471	1516	5B	5A
32180	1489	1495	5B	5A
32180	1498	1592	5A	5B
32180	1511	1824	5A	Teachers
32180	1558	1564	3B	3B
32180	1564	1574	3B	3B
32180	1585	1824	5B	Teachers
32180	1609	1919	2A	2A
32180	1617	1641	2A	2A
32180	1625	1648	2A	2A
32180	1625	1902	2A	2A
32180	1628	1902	2A	2A
32180	1663	1665	1B	1B
32180	1737	1909	3A	3A
32180	1738	1780	3A	3A
32180	1752	1783	1A	1A
32180	1770	1778	1A	1A
32180	1821	1866	4B	4B
32180	1888	1892	4B	4B
32180	1908	1912	1B	1B
32200	1426	1585	5B	5B
32200	1426	1824	5B	Teachers
32200	1428	1486	5B	5B
32200	1437	1585	5B	5B
32200	1437	1824	5B	Teachers
32200	1439	1471	5B	5B
32200	1452	1592	5A	5B
32200	1471	1516	5B	5A
32200	1495	1498	5A	5A
32200	1558	1564	3B	3B
32200	1564	1574	3B	3B
32200	1585	1824	5B	Teachers
32200	1603	1852	2A	Teachers
32200	1604	1919	2A	2A
32200	1606	1648	2A	2A
32200	1613	1916	2A	2A
32200	1617	1641	2A	2A
32200	1625	1648	2A	2A
32200	1625	1902	2A	2A
32200	1641	1911	2A	2A
32200	1661	1682	1B	1B
32200	1663	1665	1B	1B
32200	1663	1698	1B	1B
32200	1663	1920	1B	1B
32200	1766	1770	1A	1A
32200	1774	1775	1A	1A
32200	1821	1866	4B	4B
32200	1852	1913	Teachers	2A
32200	1888	1892	4B	4B
32220	1437	1585	5B	5B
32220	1439	1471	5B	5B
32220	1451	1563	5A	5B
32220	1452	1498	5A	5A
32220	1486	1511	5B	5A
32220	1498	1592	5A	5B
32220	1558	1564	3B	3B
32220	1564	1574	3B	3B
32220	1613	1628	2A	2A
32220	1617	1641	2A	2A
32220	1625	1902	2A	2A
32220	1663	1698	1B	1B
32220	1673	1688	1B	1B
32220	1673	1745	1B	Teachers
32220	1673	1920	1B	1B
32220	1675	1688	1B	1B
32220	1757	1792	1A	1A
32220	1761	1783	1A	1A
32220	1774	1775	1A	1A
32220	1821	1866	4B	4B
32220	1888	1892	4B	4B
32220	1908	1912	1B	1B
32240	1441	1486	5B	5B
32240	1461	1480	5A	5B
32240	1545	1837	4A	4A
32240	1558	1564	3B	3B
32240	1558	1567	3B	3B
32240	1564	1567	3B	3B
32240	1564	1574	3B	3B
32240	1606	1648	2A	2A
32240	1606	1852	2A	Teachers
32240	1628	1902	2A	2A
32240	1648	1852	2A	Teachers
32240	1661	1682	1B	1B
32240	1719	1809	3A	3A
32240	1723	1809	3A	3A
32240	1737	1909	3A	3A
32240	1757	1792	1A	1A
32240	1908	1912	1B	1B
32260	1428	1451	5B	5A
32260	1428	1563	5B	5B
32260	1441	1486	5B	5B
32260	1451	1563	5A	5B
32260	1452	1495	5A	5A
32260	1525	1546	4A	4A
32260	1538	1815	4A	4A
32260	1558	1564	3B	3B
32260	1562	1570	3B	3B
32260	1564	1574	3B	3B
32260	1617	1641	2A	2A
32260	1625	1852	2A	Teachers
32260	1625	1902	2A	2A
32260	1663	1665	1B	1B
32260	1665	1920	1B	1B
32260	1675	1688	1B	1B
32260	1852	1902	Teachers	2A
32260	1908	1912	1B	1B
32260	1911	1916	2A	2A
32280	1428	1451	5B	5A
32280	1437	1520	5B	5A
32280	1441	1486	5B	5B
32280	1451	1452	5A	5A
32280	1461	1480	5A	5B
32280	1525	1533	4A	4A
32280	1525	1546	4A	4A
32280	1525	1815	4A	4A
32280	1545	1837	4A	4A
32280	1558	1564	3B	3B
32280	1564	1574	3B	3B
32280	1604	1628	2A	2A
32280	1625	1852	2A	Teachers
32280	1665	1745	1B	Teachers
32280	1665	1920	1B	1B
32280	1711	1759	1A	1A
32280	1767	1774	1A	1A
32280	1774	1775	1A	1A
32280	1852	1902	Teachers	2A
32280	1908	1912	1B	1B
32300	1439	1471	5B	5B
32300	1441	1486	5B	5B
32300	1451	1489	5A	5B
32300	1451	1495	5A	5A
32300	1451	1563	5A	5B
32300	1452	1592	5A	5B
32300	1538	1548	4A	4A
32300	1545	1837	4A	4A
32300	1546	1548	4A	4A
32300	1558	1564	3B	3B
32300	1564	1574	3B	3B
32300	1604	1613	2A	2A
32300	1604	1628	2A	2A
32300	1613	1852	2A	Teachers
32300	1628	1852	2A	Teachers
32300	1653	1815	Teachers	4A
32300	1663	1745	1B	Teachers
32300	1665	1745	1B	Teachers
32300	1675	1696	1B	1B
32300	1687	1920	1B	1B
32300	1688	1745	1B	Teachers
32300	1711	1759	1A	1A
32300	1774	1775	1A	1A
32300	1821	1866	4B	4B
32300	1847	1857	4B	4B
32300	1908	1912	1B	1B
32320	1439	1459	5B	5A
32320	1441	1486	5B	5B
32320	1452	1592	5A	5B
32320	1489	1563	5B	5B
32320	1504	1797	4A	4A
32320	1558	1564	3B	3B
32320	1564	1574	3B	3B
32320	1617	1641	2A	2A
32320	1663	1665	1B	1B
32320	1668	1824	Teachers	Teachers
32320	1711	1759	1A	1A
32320	1719	1843	3A	3A
32320	1737	1738	3A	3A
32320	1764	1770	1A	1A
32320	1821	1866	4B	4B
32320	1847	1857	4B	4B
32320	1908	1912	1B	1B
32340	1428	1495	5B	5A
32340	1437	1585	5B	5B
32340	1452	1498	5A	5A
32340	1452	1592	5A	5B
32340	1489	1563	5B	5B
32340	1558	1564	3B	3B
32340	1564	1574	3B	3B
32340	1661	1682	1B	1B
32340	1663	1665	1B	1B
32340	1663	1698	1B	1B
32340	1668	1824	Teachers	Teachers
32340	1688	1745	1B	Teachers
32340	1723	1809	3A	3A
32340	1737	1780	3A	3A
32340	1766	1770	1A	1A
32340	1847	1857	4B	4B
32340	1888	1892	4B	4B
32340	1908	1912	1B	1B
32360	1426	1443	5B	5B
32360	1428	1495	5B	5A
32360	1437	1585	5B	5B
32360	1451	1592	5A	5B
32360	1452	1498	5A	5A
32360	1459	1471	5A	5B
32360	1461	1480	5A	5B
32360	1486	1511	5B	5A
32360	1489	1563	5B	5B
32360	1489	1592	5B	5B
32360	1532	1653	4A	Teachers
32360	1562	1570	3B	3B
32360	1613	1628	2A	2A
32360	1617	1911	2A	2A
32360	1663	1665	1B	1B
32360	1665	1745	1B	Teachers
32360	1668	1824	Teachers	Teachers
32360	1723	1809	3A	3A
32360	1738	1909	3A	3A
32360	1760	1770	1A	1A
32380	1439	1471	5B	5B
32380	1452	1498	5A	5A
32380	1486	1511	5B	5A
32380	1504	1525	4A	4A
32380	1532	1653	4A	Teachers
32380	1558	1564	3B	3B
32380	1564	1574	3B	3B
32380	1617	1911	2A	2A
32380	1666	1695	1B	1B
32380	1668	1824	Teachers	Teachers
32380	1675	1696	1B	1B
32380	1688	1745	1B	Teachers
32380	1723	1809	3A	3A
32400	1426	1443	5B	5B
32400	1428	1592	5B	5B
32400	1443	1502	5B	5A
32400	1479	1482	5A	5B
32400	1486	1511	5B	5A
32400	1504	1533	4A	4A
32400	1504	1539	4A	4A
32400	1525	1546	4A	4A
32400	1558	1564	3B	3B
32400	1558	1567	3B	3B
32400	1558	1579	3B	3B
32400	1560	1579	3B	3B
32400	1564	1567	3B	3B
32400	1564	1574	3B	3B
32400	1661	1682	1B	1B
32400	1663	1920	1B	1B
32400	1723	1809	3A	3A
32400	1760	1766	1A	1A
32400	1760	1796	1A	1A
32400	1761	1783	1A	1A
32400	1761	1796	1A	1A
32400	1766	1796	1A	1A
32400	1767	1774	1A	1A
32400	1774	1775	1A	1A
32400	1802	1803	4B	4B
32420	1426	1443	5B	5B
32420	1443	1502	5B	5A
32420	1452	1498	5A	5A
32420	1663	1920	1B	1B
32420	1700	1727	3B	3B
32420	1711	1775	1A	1A
32420	1711	1787	1A	1A
32420	1723	1809	3A	3A
32420	1761	1796	1A	1A
32420	1792	1796	1A	1A
32420	1796	1798	1A	1A
32440	1426	1443	5B	5B
32440	1443	1502	5B	5A
32440	1461	1501	5A	5A
32440	1552	1580	3B	3B
32440	1580	1735	3B	3B
32440	1680	1912	1B	1B
32440	1711	1774	1A	1A
32440	1712	1735	3B	3B
32440	1719	1859	3A	3A
32440	1723	1809	3A	3A
32440	1753	1760	Teachers	1A
32440	1760	1770	1A	1A
32440	1764	1774	1A	1A
32440	1764	1787	1A	1A
32440	1766	1772	1A	1A
32440	1772	1774	1A	1A
32460	1426	1443	5B	5B
32460	1443	1502	5B	5A
32460	1480	1501	5B	5A
32460	1503	1524	4A	4A
32460	1594	1712	3B	3B
32460	1680	1912	1B	1B
32460	1685	1712	3B	3B
32460	1700	1707	3B	3B
32460	1711	1772	1A	1A
32460	1720	1737	3A	3A
32460	1723	1809	3A	3A
32460	1727	1731	3B	3B
32460	1737	1780	3A	3A
32460	1757	1761	1A	1A
32460	1760	1766	1A	1A
32460	1760	1770	1A	1A
32460	1760	1774	1A	1A
32460	1761	1783	1A	1A
32460	1802	1803	4B	4B
32480	1443	1502	5B	5A
32480	1570	1580	3B	3B
32480	1661	1695	1B	1B
32480	1675	1688	1B	1B
32480	1680	1912	1B	1B
32480	1698	1745	1B	Teachers
32480	1700	1707	3B	3B
32480	1711	1759	1A	1A
32480	1711	1767	1A	1A
32480	1714	1795	3A	3A
32480	1727	1731	3B	3B
32480	1737	1780	3A	3A
32480	1753	1759	Teachers	1A
32480	1760	1766	1A	1A
32480	1761	1783	1A	1A
32480	1802	1803	4B	4B
32480	1908	1912	1B	1B
32500	1437	1824	5B	Teachers
32500	1443	1502	5B	5A
32500	1538	1539	4A	4A
32500	1555	1685	3B	3B
32500	1558	1567	3B	3B
32500	1558	1574	3B	3B
32500	1558	1735	3B	3B
32500	1560	1567	3B	3B
32500	1560	1579	3B	3B
32500	1567	1579	3B	3B
32500	1579	1735	3B	3B
32500	1625	1628	2A	2A
32500	1665	1779	1B	1B
32500	1675	1688	1B	1B
32500	1680	1912	1B	1B
32500	1688	1745	1B	Teachers
32500	1700	1707	3B	3B
32500	1723	1809	3A	3A
32500	1727	1731	3B	3B
32500	1737	1780	3A	3A
32500	1761	1783	1A	1A
32500	1908	1912	1B	1B
32520	1437	1585	5B	5B
32520	1437	1824	5B	Teachers
32520	1443	1502	5B	5A
32520	1538	1653	4A	Teachers
32520	1558	1564	3B	3B
32520	1558	1574	3B	3B
32520	1564	1574	3B	3B
32520	1625	1628	2A	2A
32520	1663	1665	1B	1B
32520	1682	1695	1B	1B
32520	1723	1809	3A	3A
32520	1766	1772	1A	1A
32520	1819	1865	4B	4B
32540	1441	1486	5B	5B
32540	1443	1502	5B	5A
32540	1489	1563	5B	5B
32540	1500	1533	4A	4A
32540	1504	1815	4A	4A
32540	1525	1533	4A	4A
32540	1533	1549	4A	4A
32540	1538	1653	4A	Teachers
32540	1558	1564	3B	3B
32540	1560	1685	3B	3B
32540	1560	1712	3B	3B
32540	1564	1574	3B	3B
32540	1564	1735	3B	3B
32540	1567	1594	3B	3B
32540	1567	1712	3B	3B
32540	1579	1700	3B	3B
32540	1580	1685	3B	3B
32540	1594	1712	3B	3B
32540	1625	1628	2A	2A
32540	1663	1665	1B	1B
32540	1663	1920	1B	1B
32540	1665	1920	1B	1B
32540	1666	1688	1B	1B
32540	1673	1695	1B	1B
32540	1711	1759	1A	1A
32540	1766	1772	1A	1A
32540	1802	1803	4B	4B
32560	1439	1471	5B	5B
32560	1441	1486	5B	5B
32560	1443	1502	5B	5A
32560	1503	1524	4A	4A
32560	1504	1538	4A	4A
32560	1504	1653	4A	Teachers
32560	1504	1815	4A	4A
32560	1519	1528	4A	4A
32560	1525	1533	4A	4A
32560	1533	1549	4A	4A
32560	1538	1653	4A	Teachers
32560	1555	1579	3B	3B
32560	1558	1564	3B	3B
32560	1558	1735	3B	3B
32560	1564	1574	3B	3B
32560	1567	1594	3B	3B
32560	1567	1712	3B	3B
32560	1653	1837	Teachers	4A
32560	1663	1665	1B	1B
32560	1663	1920	1B	1B
32560	1665	1920	1B	1B
32560	1673	1695	1B	1B
32560	1681	1908	1B	1B
32560	1711	1759	1A	1A
32560	1801	1843	3A	3A
32560	1802	1803	4B	4B
32560	1802	1821	4B	4B
32560	1819	1865	4B	4B
32580	1443	1502	5B	5A
32580	1503	1524	4A	4A
32580	1504	1538	4A	4A
32580	1504	1653	4A	Teachers
32580	1504	1815	4A	4A
32580	1532	1538	4A	4A
32580	1533	1549	4A	4A
32580	1538	1653	4A	Teachers
32580	1538	1815	4A	4A
32580	1545	1837	4A	4A
32580	1558	1564	3B	3B
32580	1564	1574	3B	3B
32580	1567	1594	3B	3B
32580	1572	1580	3B	3B
32580	1579	1700	3B	3B
32580	1653	1815	Teachers	4A
32580	1663	1665	1B	1B
32580	1665	1920	1B	1B
32580	1673	1695	1B	1B
32580	1680	1688	1B	1B
32580	1680	1908	1B	1B
32580	1681	1908	1B	1B
32580	1682	1920	1B	1B
32580	1722	1833	3A	3A
32580	1723	1809	3A	3A
32580	1760	1796	1A	1A
32580	1764	1787	1A	1A
32600	1443	1502	5B	5A
32600	1503	1524	4A	4A
32600	1504	1653	4A	Teachers
32600	1504	1815	4A	4A
32600	1533	1549	4A	4A
32600	1558	1564	3B	3B
32600	1558	1735	3B	3B
32600	1562	1707	3B	3B
32600	1564	1574	3B	3B
32600	1564	1735	3B	3B
32600	1572	1580	3B	3B
32600	1653	1815	Teachers	4A
32600	1663	1665	1B	1B
32600	1665	1920	1B	1B
32600	1673	1695	1B	1B
32600	1680	1688	1B	1B
32600	1681	1908	1B	1B
32600	1723	1809	3A	3A
32600	1752	1760	1A	1A
32600	1821	1857	4B	4B
32600	1908	1912	1B	1B
32620	1437	1585	5B	5B
32620	1439	1471	5B	5B
32620	1441	1486	5B	5B
32620	1443	1502	5B	5A
32620	1443	1511	5B	5A
32620	1461	1480	5A	5B
32620	1500	1533	4A	4A
32620	1503	1524	4A	4A
32620	1558	1564	3B	3B
32620	1558	1735	3B	3B
32620	1564	1574	3B	3B
32620	1567	1727	3B	3B
32620	1585	1824	5B	Teachers
32620	1656	1908	1B	1B
32620	1663	1665	1B	1B
32620	1666	1688	1B	1B
32620	1673	1695	1B	1B
32620	1688	1745	1B	Teachers
32620	1766	1770	1A	1A
32620	1774	1792	1A	1A
32620	1775	1787	1A	1A
32620	1802	1803	4B	4B
32620	1888	1892	4B	4B
32620	1908	1912	1B	1B
32640	1426	1443	5B	5B
32640	1443	1502	5B	5A
32640	1443	1511	5B	5A
32640	1504	1653	4A	Teachers
32640	1562	1707	3B	3B
32640	1564	1574	3B	3B
32640	1567	1727	3B	3B
32640	1625	1902	2A	2A
32640	1673	1695	1B	1B
32640	1680	1745	1B	Teachers
32640	1688	1745	1B	Teachers
32640	1723	1809	3A	3A
32640	1753	1772	Teachers	1A
32640	1759	1764	1A	1A
32640	1760	1772	1A	1A
32640	1761	1783	1A	1A
32640	1764	1798	1A	1A
32640	1772	1783	1A	1A
32640	1775	1787	1A	1A
32640	1802	1803	4B	4B
32640	1908	1912	1B	1B
32660	1443	1502	5B	5A
32660	1451	1489	5A	5B
32660	1500	1533	4A	4A
32660	1503	1504	4A	4A
32660	1503	1524	4A	4A
32660	1504	1525	4A	4A
32660	1504	1528	4A	4A
32660	1533	1549	4A	4A
32660	1551	1712	3B	3B
32660	1564	1574	3B	3B
32660	1564	1735	3B	3B
32660	1653	1815	Teachers	4A
32660	1661	1695	1B	1B
32660	1665	1920	1B	1B
32660	1673	1695	1B	1B
32660	1753	1760	Teachers	1A
32660	1759	1764	1A	1A
32660	1802	1803	4B	4B
32660	1908	1912	1B	1B
32680	1426	1443	5B	5B
32680	1443	1502	5B	5A
32680	1451	1489	5A	5B
32680	1503	1524	4A	4A
32680	1504	1519	4A	4A
32680	1504	1653	4A	Teachers
32680	1504	1815	4A	4A
32680	1564	1574	3B	3B
32680	1661	1684	1B	1B
32680	1665	1920	1B	1B
32680	1673	1695	1B	1B
32680	1684	1745	1B	Teachers
32680	1711	1778	1A	1A
32680	1752	1798	1A	1A
32680	1753	1761	Teachers	1A
32680	1753	1774	Teachers	1A
32680	1760	1761	1A	1A
32680	1760	1772	1A	1A
32680	1760	1774	1A	1A
32680	1760	1798	1A	1A
32680	1761	1772	1A	1A
32680	1764	1798	1A	1A
32700	1426	1443	5B	5B
32700	1443	1511	5B	5A
32700	1451	1489	5A	5B
32700	1452	1498	5A	5A
32700	1489	1592	5B	5B
32700	1503	1524	4A	4A
32700	1504	1705	4A	4A
32700	1564	1574	3B	3B
32700	1564	1735	3B	3B
32700	1574	1735	3B	3B
32700	1653	1815	Teachers	4A
32700	1665	1745	1B	Teachers
32700	1665	1920	1B	1B
32700	1764	1775	1A	1A
32700	1802	1803	4B	4B
32720	1443	1511	5B	5A
32720	1451	1489	5A	5B
32720	1489	1563	5B	5B
32720	1525	1533	4A	4A
32720	1528	1546	4A	4A
32720	1546	1548	4A	4A
32720	1555	1558	3B	3B
32720	1574	1700	3B	3B
32720	1574	1735	3B	3B
32720	1650	1713	Teachers	2B
32720	1656	1675	1B	1B
32720	1663	1665	1B	1B
32720	1684	1698	1B	1B
32720	1684	1745	1B	Teachers
32720	1698	1745	1B	Teachers
32720	1711	1787	1A	1A
32720	1723	1809	3A	3A
32720	1753	1774	Teachers	1A
32720	1766	1770	1A	1A
32720	1767	1775	1A	1A
32720	1802	1803	4B	4B
32720	1821	1857	4B	4B
32740	1443	1502	5B	5A
32740	1451	1489	5A	5B
32740	1486	1511	5B	5A
32740	1489	1592	5B	5B
32740	1528	1548	4A	4A
32740	1558	1567	3B	3B
32740	1567	1727	3B	3B
32740	1574	1707	3B	3B
32740	1580	1685	3B	3B
32740	1656	1675	1B	1B
32740	1663	1665	1B	1B
32740	1665	1920	1B	1B
32740	1668	1824	Teachers	Teachers
32740	1688	1745	1B	Teachers
32740	1698	1745	1B	Teachers
32740	1711	1753	1A	Teachers
32740	1711	1778	1A	1A
32740	1711	1787	1A	1A
32740	1723	1809	3A	3A
32740	1737	1909	3A	3A
32740	1741	1843	3A	3A
32740	1753	1757	Teachers	1A
32740	1753	1774	Teachers	1A
32740	1766	1770	1A	1A
32740	1767	1775	1A	1A
32740	1778	1787	1A	1A
32740	1802	1803	4B	4B
32760	1451	1489	5A	5B
32760	1461	1480	5A	5B
32760	1489	1592	5B	5B
32760	1546	1548	4A	4A
32760	1555	1685	3B	3B
32760	1558	1574	3B	3B
32760	1567	1727	3B	3B
32760	1574	1700	3B	3B
32760	1580	1685	3B	3B
32760	1603	1922	2A	2A
32760	1613	1628	2A	2A
32760	1650	1854	Teachers	2B
32760	1663	1665	1B	1B
32760	1665	1745	1B	Teachers
32760	1665	1920	1B	1B
32760	1666	1695	1B	1B
32760	1668	1824	Teachers	Teachers
32760	1680	1745	1B	Teachers
32760	1698	1745	1B	Teachers
32760	1711	1774	1A	1A
32760	1727	1735	3B	3B
32760	1731	1735	3B	3B
32760	1764	1772	1A	1A
32760	1767	1775	1A	1A
32760	1774	1787	1A	1A
32760	1778	1787	1A	1A
32760	1802	1803	4B	4B
32760	1888	1892	4B	4B
32780	1443	1502	5B	5A
32780	1451	1489	5A	5B
32780	1489	1592	5B	5B
32780	1555	1685	3B	3B
32780	1567	1727	3B	3B
32780	1661	1695	1B	1B
32780	1663	1665	1B	1B
32780	1663	1684	1B	1B
32780	1663	1920	1B	1B
32780	1666	1695	1B	1B
32780	1668	1824	Teachers	Teachers
32780	1711	1787	1A	1A
32780	1737	1909	3A	3A
32780	1738	1909	3A	3A
32780	1753	1764	Teachers	1A
32780	1764	1775	1A	1A
32780	1764	1783	1A	1A
32780	1766	1770	1A	1A
32780	1772	1778	1A	1A
32780	1772	1783	1A	1A
32780	1772	1787	1A	1A
32780	1802	1803	4B	4B
32780	1888	1892	4B	4B
32780	1908	1912	1B	1B
32800	1441	1486	5B	5B
32800	1443	1502	5B	5A
32800	1451	1489	5A	5B
32800	1555	1685	3B	3B
32800	1558	1727	3B	3B
32800	1567	1727	3B	3B
32800	1574	1727	3B	3B
32800	1603	1922	2A	2A
32800	1604	1852	2A	Teachers
32800	1661	1695	1B	1B
32800	1663	1665	1B	1B
32800	1663	1684	1B	1B
32800	1663	1920	1B	1B
32800	1702	1889	2B	2B
32800	1711	1759	1A	1A
32800	1737	1909	3A	3A
32800	1772	1778	1A	1A
32800	1772	1787	1A	1A
32800	1775	1783	1A	1A
32800	1863	1889	2B	2B
32820	1426	1443	5B	5B
32820	1443	1502	5B	5A
32820	1451	1489	5A	5B
32820	1489	1592	5B	5B
32820	1503	1528	4A	4A
32820	1504	1519	4A	4A
32820	1520	1668	5A	Teachers
32820	1551	1712	3B	3B
32820	1609	1917	2A	2A
32820	1661	1695	1B	1B
32820	1663	1665	1B	1B
32820	1663	1684	1B	1B
32820	1680	1688	1B	1B
32820	1680	1745	1B	Teachers
32820	1688	1912	1B	1B
32820	1711	1783	1A	1A
32820	1737	1780	3A	3A
32820	1737	1909	3A	3A
32820	1738	1909	3A	3A
32820	1745	1912	Teachers	1B
32820	1753	1772	Teachers	1A
32820	1759	1783	1A	1A
32820	1766	1770	1A	1A
32820	1772	1778	1A	1A
32820	1775	1783	1A	1A
32820	1820	1833	3A	3A
32840	1451	1489	5A	5B
32840	1503	1524	4A	4A
32840	1503	1528	4A	4A
32840	1524	1528	4A	4A
32840	1551	1727	3B	3B
32840	1564	1570	3B	3B
32840	1650	1704	Teachers	2B
32840	1661	1695	1B	1B
32840	1663	1698	1B	1B
32840	1680	1688	1B	1B
32840	1723	1801	3A	3A
32840	1723	1843	3A	3A
32840	1737	1909	3A	3A
32840	1745	1912	Teachers	1B
32840	1749	1863	2B	2B
32840	1774	1775	1A	1A
32840	1775	1783	1A	1A
32840	1820	1833	3A	3A
32860	1431	1465	5B	5B
32860	1451	1489	5A	5B
32860	1489	1592	5B	5B
32860	1503	1524	4A	4A
32860	1503	1528	4A	4A
32860	1551	1727	3B	3B
32860	1580	1685	3B	3B
32860	1604	1852	2A	Teachers
32860	1653	1705	Teachers	4A
32860	1661	1695	1B	1B
32860	1665	1745	1B	Teachers
32860	1665	1920	1B	1B
32860	1680	1688	1B	1B
32860	1688	1745	1B	Teachers
32860	1702	1889	2B	2B
32860	1704	1713	2B	2B
32860	1745	1920	Teachers	1B
32860	1749	1863	2B	2B
32860	1764	1775	1A	1A
32860	1820	1833	3A	3A
32860	1888	1892	4B	4B
32880	1451	1489	5A	5B
32880	1489	1592	5B	5B
32880	1574	1700	3B	3B
32880	1617	1641	2A	2A
32880	1650	1898	Teachers	2B
32880	1656	1745	1B	Teachers
32880	1663	1698	1B	1B
32880	1666	1695	1B	1B
32880	1673	1695	1B	1B
32880	1680	1912	1B	1B
32880	1704	1713	2B	2B
32880	1737	1909	3A	3A
32880	1759	1783	1A	1A
32880	1764	1772	1A	1A
32880	1775	1783	1A	1A
32880	1775	1792	1A	1A
32880	1783	1792	1A	1A
32880	1911	1916	2A	2A
32900	1451	1489	5A	5B
32900	1503	1524	4A	4A
32900	1538	1815	4A	4A
32900	1580	1685	3B	3B
32900	1606	1616	2A	2A
32900	1617	1641	2A	2A
32900	1617	1919	2A	2A
32900	1625	1902	2A	2A
32900	1650	1898	Teachers	2B
32900	1663	1698	1B	1B
32900	1664	1675	1B	1B
32900	1666	1675	1B	1B
32900	1673	1695	1B	1B
32900	1688	1912	1B	1B
32900	1704	1713	2B	2B
32900	1711	1759	1A	1A
32900	1737	1909	3A	3A
32900	1753	1787	Teachers	1A
32900	1757	1768	1A	1A
32900	1759	1783	1A	1A
32900	1775	1783	1A	1A
32900	1775	1792	1A	1A
32900	1820	1833	3A	3A
32900	1855	1883	2B	2B
32920	1441	1486	5B	5B
32920	1451	1489	5A	5B
32920	1452	1498	5A	5A
32920	1503	1524	4A	4A
32920	1503	1528	4A	4A
32920	1579	1580	3B	3B
32920	1580	1685	3B	3B
32920	1613	1907	2A	2A
32920	1625	1852	2A	Teachers
32920	1650	1877	Teachers	2B
32920	1663	1698	1B	1B
32920	1675	1908	1B	1B
32920	1680	1688	1B	1B
32920	1688	1912	1B	1B
32920	1711	1764	1A	1A
32920	1757	1768	1A	1A
32920	1759	1783	1A	1A
32920	1764	1774	1A	1A
32920	1764	1787	1A	1A
32920	1775	1783	1A	1A
32920	1782	1859	3A	3A
32920	1820	1833	3A	3A
32920	1861	1877	2B	2B
32920	1913	1922	2A	2A
32940	1451	1489	5A	5B
32940	1452	1498	5A	5A
32940	1489	1592	5B	5B
32940	1503	1524	4A	4A
32940	1533	1546	4A	4A
32940	1533	1548	4A	4A
32940	1555	1685	3B	3B
32940	1574	1700	3B	3B
32940	1580	1685	3B	3B
32940	1663	1665	1B	1B
32940	1663	1920	1B	1B
32940	1711	1787	1A	1A
32940	1714	1795	3A	3A
32940	1723	1809	3A	3A
32940	1737	1909	3A	3A
32940	1752	1783	1A	1A
32940	1753	1783	Teachers	1A
32940	1757	1783	1A	1A
32940	1775	1783	1A	1A
32940	1775	1792	1A	1A
32940	1820	1833	3A	3A
32960	1443	1502	5B	5A
32960	1451	1489	5A	5B
32960	1533	1548	4A	4A
32960	1533	1549	4A	4A
32960	1548	1549	4A	4A
32960	1580	1685	3B	3B
32960	1625	1902	2A	2A
32960	1650	1739	Teachers	2B
32960	1663	1665	1B	1B
32960	1663	1920	1B	1B
32960	1706	1718	2B	2B
32960	1706	1858	2B	2B
32960	1706	1872	2B	2B
32960	1718	1858	2B	2B
32960	1718	1872	2B	2B
32960	1723	1809	3A	3A
32960	1739	1743	2B	2B
32960	1753	1761	Teachers	1A
32960	1757	1778	1A	1A
32960	1805	1880	4B	4B
32960	1858	1872	2B	2B
32960	1877	1890	2B	2B
32960	1890	1898	2B	2B
32980	1437	1824	5B	Teachers
32980	1441	1486	5B	5B
32980	1443	1511	5B	5A
32980	1489	1592	5B	5B
32980	1533	1549	4A	4A
32980	1567	1727	3B	3B
32980	1574	1707	3B	3B
32980	1580	1685	3B	3B
32980	1617	1902	2A	2A
32980	1617	1911	2A	2A
32980	1625	1911	2A	2A
32980	1650	1706	Teachers	2B
32980	1650	1708	Teachers	2B
32980	1663	1665	1B	1B
32980	1666	1688	1B	1B
32980	1674	1695	1B	1B
32980	1674	1745	1B	Teachers
32980	1680	1908	1B	1B
32980	1688	1908	1B	1B
32980	1698	1745	1B	Teachers
32980	1702	1889	2B	2B
32980	1706	1858	2B	2B
32980	1706	1872	2B	2B
32980	1708	1851	2B	2B
32980	1711	1759	1A	1A
32980	1723	1809	3A	3A
32980	1737	1909	3A	3A
32980	1757	1768	1A	1A
32980	1757	1783	1A	1A
32980	1761	1792	1A	1A
32980	1764	1787	1A	1A
32980	1774	1775	1A	1A
32980	1858	1872	2B	2B
32980	1890	1898	2B	2B
33000	1437	1824	5B	Teachers
33000	1441	1486	5B	5B
33000	1461	1480	5A	5B
33000	1489	1592	5B	5B
33000	1525	1528	4A	4A
33000	1532	1815	4A	4A
33000	1574	1707	3B	3B
33000	1580	1685	3B	3B
33000	1617	1628	2A	2A
33000	1650	1706	Teachers	2B
33000	1661	1695	1B	1B
33000	1663	1665	1B	1B
33000	1702	1889	2B	2B
33000	1706	1851	2B	2B
33000	1706	1858	2B	2B
33000	1711	1759	1A	1A
33000	1718	1898	2B	2B
33000	1723	1809	3A	3A
33000	1737	1909	3A	3A
33000	1743	1887	2B	2B
33000	1757	1783	1A	1A
33000	1759	1761	1A	1A
33000	1759	1772	1A	1A
33000	1851	1861	2B	2B
33020	1452	1498	5A	5A
33020	1489	1592	5B	5B
33020	1528	1533	4A	4A
33020	1532	1538	4A	4A
33020	1574	1707	3B	3B
33020	1580	1685	3B	3B
33020	1604	1617	2A	2A
33020	1650	1872	Teachers	2B
33020	1661	1695	1B	1B
33020	1663	1665	1B	1B
33020	1673	1695	1B	1B
33020	1704	1713	2B	2B
33020	1706	1851	2B	2B
33020	1706	1861	2B	2B
33020	1708	1858	2B	2B
33020	1711	1759	1A	1A
33020	1711	1761	1A	1A
33020	1749	1863	2B	2B
33020	1749	1883	2B	2B
33020	1759	1761	1A	1A
33020	1854	1872	2B	2B
33040	1452	1498	5A	5A
33040	1532	1538	4A	4A
33040	1555	1685	3B	3B
33040	1567	1727	3B	3B
33040	1656	1908	1B	1B
33040	1663	1665	1B	1B
33040	1663	1779	1B	1B
33040	1663	1920	1B	1B
33040	1664	1696	1B	1B
33040	1664	1908	1B	1B
33040	1666	1695	1B	1B
33040	1673	1682	1B	1B
33040	1680	1908	1B	1B
33040	1684	1688	1B	1B
33040	1684	1779	1B	1B
33040	1706	1872	2B	2B
33040	1708	1858	2B	2B
33040	1711	1759	1A	1A
33040	1723	1809	3A	3A
33040	1749	1863	2B	2B
33040	1759	1761	1A	1A
33040	1770	1772	1A	1A
33040	1780	1909	3A	3A
33040	1872	1877	2B	2B
33040	1890	1898	2B	2B
33060	1503	1524	4A	4A
33060	1567	1727	3B	3B
33060	1585	1824	5B	Teachers
33060	1663	1665	1B	1B
33060	1673	1682	1B	1B
33060	1673	1695	1B	1B
33060	1680	1912	1B	1B
33060	1704	1877	2B	2B
33060	1719	1843	3A	3A
33060	1723	1809	3A	3A
33060	1749	1863	2B	2B
33060	1761	1766	1A	1A
33060	1766	1774	1A	1A
33060	1766	1792	1A	1A
33060	1768	1796	1A	1A
33060	1770	1772	1A	1A
33060	1877	1890	2B	2B
33080	1431	1465	5B	5B
33080	1503	1524	4A	4A
33080	1552	1555	3B	3B
33080	1563	1592	5B	5B
33080	1585	1824	5B	Teachers
33080	1663	1665	1B	1B
33080	1673	1695	1B	1B
33080	1682	1695	1B	1B
33080	1706	1861	2B	2B
33080	1757	1792	1A	1A
33080	1760	1796	1A	1A
33080	1761	1766	1A	1A
33080	1770	1772	1A	1A
33080	1770	1778	1A	1A
33080	1792	1796	1A	1A
33080	1877	1890	2B	2B
33100	1437	1824	5B	Teachers
33100	1503	1524	4A	4A
33100	1552	1555	3B	3B
33100	1555	1685	3B	3B
33100	1560	1709	3B	Teachers
33100	1562	1574	3B	3B
33100	1567	1727	3B	3B
33100	1580	1685	3B	3B
33100	1632	1835	4B	4B
33100	1673	1682	1B	1B
33100	1673	1695	1B	1B
33100	1706	1861	2B	2B
33100	1708	1743	2B	2B
33100	1723	1809	3A	3A
33100	1761	1766	1A	1A
33100	1761	1792	1A	1A
33100	1772	1792	1A	1A
33100	1796	1798	1A	1A
33120	1489	1563	5B	5B
33120	1489	1592	5B	5B
33120	1503	1524	4A	4A
33120	1562	1567	3B	3B
33120	1663	1665	1B	1B
33120	1663	1698	1B	1B
33120	1706	1743	2B	2B
33120	1706	1851	2B	2B
33120	1711	1759	1A	1A
33120	1757	1760	1A	1A
33120	1761	1766	1A	1A
33120	1766	1792	1A	1A
33120	1796	1798	1A	1A
33120	1890	1898	2B	2B
33140	1437	1585	5B	5B
33140	1489	1563	5B	5B
33140	1532	1815	4A	4A
33140	1552	1555	3B	3B
33140	1552	1580	3B	3B
33140	1552	1712	3B	3B
33140	1562	1567	3B	3B
33140	1580	1685	3B	3B
33140	1617	1641	2A	2A
33140	1650	1890	Teachers	2B
33140	1663	1665	1B	1B
33140	1663	1698	1B	1B
33140	1665	1920	1B	1B
33140	1666	1695	1B	1B
33140	1702	1854	2B	2B
33140	1706	1851	2B	2B
33140	1706	1861	2B	2B
33140	1708	1858	2B	2B
33140	1718	1887	2B	2B
33140	1743	1861	2B	2B
33140	1749	1883	2B	2B
33140	1752	1783	1A	1A
33140	1766	1792	1A	1A
33140	1796	1798	1A	1A
33140	1883	1897	2B	2B
33160	1431	1453	5B	5A
33160	1437	1585	5B	5B
33160	1441	1486	5B	5B
33160	1503	1524	4A	4A
33160	1552	1555	3B	3B
33160	1564	1570	3B	3B
33160	1603	1643	2A	2A
33160	1604	1852	2A	Teachers
33160	1650	1890	Teachers	2B
33160	1663	1665	1B	1B
33160	1673	1695	1B	1B
33160	1682	1687	1B	1B
33160	1682	1695	1B	1B
33160	1684	1920	1B	1B
33160	1702	1854	2B	2B
33160	1704	1877	2B	2B
33160	1711	1759	1A	1A
33160	1752	1783	1A	1A
33160	1766	1792	1A	1A
33160	1796	1798	1A	1A
33160	1801	1822	3A	3A
33160	1802	1803	4B	4B
33160	1890	1898	2B	2B
33180	1426	1443	5B	5B
33180	1437	1585	5B	5B
33180	1489	1592	5B	5B
33180	1503	1524	4A	4A
33180	1552	1555	3B	3B
33180	1567	1574	3B	3B
33180	1567	1727	3B	3B
33180	1594	1709	3B	Teachers
33180	1603	1643	2A	2A
33180	1663	1698	1B	1B
33180	1663	1745	1B	Teachers
33180	1665	1920	1B	1B
[truncated: 123,773 more rows]
